# Supplementary material for: Gene expression signature predicts radiation sensitivity in cell lines using the integral of dose–response curve
Source: BMC Cancer. 2024 Jan 2;24:2. doi: 10.1186/s12885-023-11634-3 (PMC10763485; doi:10.1186/s12885-023-11634-3)
Supplement: Supplementary file 1 — Additional file 1. [file 12885_2023_11634_MOESM1_ESM.csv]

	entrezgene_id	ensembl_gene_id	gene_biotype	hgnc_symbol
1	10360	ENSG00000107833	protein_coding	NPM3
2	10469	ENSG00000104980	protein_coding	TIMM44
3	10564	ENSG00000124198	protein_coding	ARFGEF2
4	10606	ENSG00000128050	protein_coding	PAICS
5	126075	ENSG00000183401	protein_coding	CCDC159
6	1509	ENSG00000117984	protein_coding	CTSD
7	23173	ENSG00000164024	protein_coding	METAP1
8	3609	ENSG00000129351	protein_coding	ILF3
9	3693	ENSG00000082781	protein_coding	ITGB5
10	3796	ENSG00000068796	protein_coding	KIF2A
11	51444	ENSG00000134758	protein_coding	RNF138
12	5412	ENSG00000122042	protein_coding	UBL3
13	6421	ENSG00000116560	protein_coding	SFPQ
14	64425	ENSG00000137054	protein_coding	POLR1E
15	6626	ENSG00000077312	protein_coding	SNRPA
16	6632	ENSG00000167088	protein_coding	SNRPD1
17	80315	ENSG00000113742	protein_coding	CPEB4
18	81611	ENSG00000143401	protein_coding	ANP32E
19	84268	ENSG00000129197	protein_coding	RPAIN
20	84986	ENSG00000213390	protein_coding	ARHGAP19
21	8878	ENSG00000284099	protein_coding	SQSTM1
22	8878	ENSG00000161011	protein_coding	SQSTM1
23	8936	ENSG00000112290	protein_coding	WASF1
